# Supplementary material for: Salt Cocrystal of Diclofenac Sodium-L-Proline: Structural, Pseudopolymorphism, and Pharmaceutics Performance Study
Source: Pharmaceutics. 2020 Jul 21;12(7):690. doi: 10.3390/pharmaceutics12070690 (PMC7408265; doi:10.3390/pharmaceutics12070690)
Supplement: Supplementary file 1 [file pharmaceutics-12-00690-s001.zip]

Archive with 7 entries (6 files):
- checkcif NDP monohydrate.pdf
- checkcif NDP tetrahydrate.pdf
- pharmaceutics-854516 - sp 2/
- pharmaceutics-854516 - sp 2/Supplementary 1 - checkcif NDP monohydrate.pdf
- pharmaceutics-854516 - sp 2/Supplementary 2 - checkcif NDP tetrahydrate.pdf
- pharmaceutics-854516 - sp 2/Supplementary 3 - PXRD and TG ND and NDH.pdf
- Supplementary 3 - PXRD and TG ND and NDH.docx
